# Supplementary material for: Profiling and tandem mass spectrometry analysis of aminoacylated phospholipids in Bacillus subtilis
Source: F1000Res. 2016 Apr 5;5:121. Originally published 2016 Jan 29. [Version 2] doi: 10.12688/f1000research.7842.2 (PMC4792211; doi:10.12688/f1000research.7842.2)
Supplement: MS scans in search for aminoacylated phospholipids and tandem mass spectra of aminoacylated phosphatidylglycerol and aminoacylated phosphatidylethanolamine — The data sets are named as Figure 3B and such according to their appearance in the figures of the article. Figure 2A: MS/MS spectrum of (30:0) lysyl-phosphatidylglycerol (lysyl-PG) anion (821 amu) Figure 2B: MS/MS spectrum of (32:0) alanyl-PG anion (792 amu) Figure 3A: Precursor scan for 145 amu lysyl anion Figure 3B: Precursor scan for 88 amu alanyl anion Figure 3C: Precursor scan for 130 amu leucyl/isoleucyl anion Figure 3D: Precursor scan for 132 amu aspartyl anion Figure 4A: Precursor scan for predominant 523 amu [DAG-OH]+ ion Figure 4B: Scan for neutral loss of 269 amu head group of lysyl-phosphatidylethanolamine (lysyl-PE) Figure 4C: Precursor scan for sodiated lysyl-PE head group of 292 amu Figure 4D: Precursor scan for sodiated alanyl-PE head group of 235 amu Figure 5: MS/MS spectra of chemically synthesized (16:0-18:1) lysyl- and analyl-PE Figure 5A: MS/MS spectrum protonated (16:0-18:1) lysyl-PE (846 amu) Figure 5B: MS/MS spectrum of sodiated (16:0-18:1) lysyl-PE (868 amu) Figure 5C: MS/MS spectrum of protonated (16:0-18:1) alanyl-PE (789 amu) Figure 5D: MS/MS spectrum of sodiated (16:0-18:1) alanyl-PE (811 amu) Figure 6: High-accuracy MS/MS spectrum of (32:0) lysyl-PG (873 amu) Figure 7: High-accuracy MS/MS spectrum of (32:0) alanyl-PG (816 amu) Figure 9: Precursor scans for 88 amu alanyl anion and 266 amu sodiated alanyl-PG head group. [file f1000research-5-9049-s0000.tgz]

Archive with 1 entries (1 files):
- 5bc4593b-5d93-4812-ada5-a800489ff650_Luo.zip
